# Supplementary material for: Nuclear Magnetic Resonance Fingerprinting and Principal Component Analysis Strategies Lead to Anti-Tuberculosis Natural Product Discovery from Actinomycetes
Source: Antibiotics (Basel). 2025 Jan 20;14(1):108. doi: 10.3390/antibiotics14010108 (PMC11763000; doi:10.3390/antibiotics14010108)
Supplement: Supplementary file 1 [file antibiotics-14-00108-s001.zip]

Archive with 1 entries (1 files):
- antibiotics-3372988-supplementary.pdf
